# Supplementary material for: Evaluating Social Interactions Using the Autism Screening Instrument for Education Planning-3rd Edition (ASIEP-3): Interaction Assessment in Children and Adults with Fragile X Syndrome
Source: Brain Sci. 2020 Apr 22;10(4):248. doi: 10.3390/brainsci10040248 (PMC7226214; doi:10.3390/brainsci10040248)
Supplement: Supplementary file 1 [file brainsci-10-00248-s001.zip]

Archive with 3 entries (3 files):
- ASIEP Cordeiro Supplementary Table S3 2020_0301.docx
- ASIEP Supplementary S1 2020_0301.pdf
- ASIEP Supplementary S2 2020_0301.pdf
